# Supplementary material for: Facile Synthesis of Sponge-Like Porous Nano Carbon-Coated Silicon Anode with Tunable Pore Structure for High-Stability Lithium-Ion Batteries
Source: Molecules. 2021 May 27;26(11):3211. doi: 10.3390/molecules26113211 (PMC8199406; doi:10.3390/molecules26113211)
Supplement: Supplementary file 1 [file molecules-26-03211-s001.zip]

Archive with 1 entries (1 files):
- molecules-1215974-supplementary.pdf
